# Supplementary material for: Dietary Antioxidant Curcumin Mitigates CuO Nanoparticle-Induced Cytotoxicity through the Oxidative Stress Pathway in Human Placental Cells
Source: Molecules. 2022 Oct 30;27(21):7378. doi: 10.3390/molecules27217378 (PMC9654626; doi:10.3390/molecules27217378)
Supplement: Supplementary file 1 [file molecules-27-07378-s001.zip]

Archive with 1 entries (1 files):
- molecules-1980669-supplementary.pdf
